# Supplementary material for: Iron Supplementation Is Associated with Improvement of Motor Development, Hemoglobin Level, and Weight in Preterm Infants during the First Year of Life in China
Source: Nutrients. 2022 Jun 24;14(13):2624. doi: 10.3390/nu14132624 (PMC9267941; doi:10.3390/nu14132624)
Supplement: Supplementary file 1 [file nutrients-14-02624-s001.zip]

Archive with 1 entries (1 files):
- nutrients-1724268-supplementary.pdf
